# Supplementary material for: Proximity Interactome Analysis of Super Conserved Receptors Expressed in the Brain Identifies EPB41L2, SLC3A2, and LRBA as Main Partners
Source: Cells. 2023 Nov 14;12(22):2625. doi: 10.3390/cells12222625 (PMC10670248; doi:10.3390/cells12222625)
Supplement: Supplementary file 1 [file cells-12-02625-s001.zip]

Archive with 1 entries (1 files):
- cells-2653424-supplementary.pdf
